# Supplementary material for: Removal of Copper Corrosion Products by Using Green Deep Eutectic Solvent and Bio-Derivative Cellulose Membrane
Source: Polymers (Basel). 2022 Jun 4;14(11):2284. doi: 10.3390/polym14112284 (PMC9182783; doi:10.3390/polym14112284)
Supplement: Supplementary file 1 [file polymers-14-02284-s001.zip]

Archive with 1 entries (1 files):
- polymers-1753043-supplementary.pdf
